# Supplementary material for: Mutational Analysis of Aspergillus fumigatus Volatile Oxylipins in a Drosophila Eclosion Assay
Source: J Fungi (Basel). 2023 Mar 24;9(4):402. doi: 10.3390/jof9040402 (PMC10143813; doi:10.3390/jof9040402)
Supplement: Supplementary file 1 [file jof-09-00402-s001.zip]

Archive with 1 entries (1 files):
- jof-2226262-SM.pdf
